# Supplementary material for: A Dynamic Model of Opioid Overdose Deaths in Canada during the Co-Occurring Opioid Overdose Crisis and COVID-19 Pandemic
Source: Int J Environ Res Public Health. 2024 Apr 4;21(4):442. doi: 10.3390/ijerph21040442 (PMC11050073; doi:10.3390/ijerph21040442)
Supplement: Supplementary file 1 [file ijerph-21-00442-s001.zip]

Archive with 1 entries (1 files):
- ijerph-2902346-supplementary.pdf
